# Supplementary material for: Kawaii emotions in presentations: Viewing a physical touch affects perception of affiliative feelings of others toward an object
Source: PLoS One. 2022 Mar 24;17(3):e0264736. doi: 10.1371/journal.pone.0264736 (PMC8946741; doi:10.1371/journal.pone.0264736)
Supplement: S1 File — (XLSX) [file pone.0264736.s001.xlsx]

## Sheet: Exp1
ID	Normal_NoTouch_KawaiiFromRobottoDoll	Normal_NoTouch_WantingtoApproachFromRobottoDoll	Normal_NoTouch_KawaiitoRobot	Normal_NoTouch_WantingtoApproachtoRobot	Normal_NoTouch_KawaiitoDoll	Normal_NoTouch_WantingtoApproachtoDoll	Normal_NoTouch_Presentation	Normal_NoTouch_Naturalness	Normal_Touch_KawaiiFromRobottoDoll	Normal_Touch_WantingtoApproachFromRobottoDoll	Normal_Touch_KawaiitoRobot	Normal_Touch_WantingtoApproachtoRobot	Normal_Touch_KawaiitoDoll	Normal_Touch_WantingtoApproachtoDoll	Normal_Touch_Presentation	Normal_Touch_Naturalness	Emphasized_NoTouch_KawaiiFromRobottoDoll	Emphasized_NoTouch_WantingtoApproachFromRobottoDoll	Emphasized_NoTouch_KawaiitoRobot	Emphasized_NoTouch_WantingtoApproachtoRobot	Emphasized_NoTouch_KawaiitoDoll	Emphasized_NoTouch_WantingtoApproachtoDoll	Emphasized_NoTouch_Presentation	Emphasized_NoTouch_Naturalness	Emphasized_Touch_KawaiiFromRobottoDoll	Emphasized_Touch_WantingtoApproachFromRobottoDoll	Emphasized_Touch_KawaiitoRobot	Emphasized_Touch_WantingtoApproachtoRobot	Emphasized_Touch_KawaiitoDoll	Emphasized_Touch_WantingtoApproachtoDoll	Emphasized_Touch_Presentation	Emphasized_Touch_Naturalness
1	3	4	4	5	5	4	3	5	5	5	4	5	5	5	5	5	5	5	4	5	5	5	5	5	5	4	3	5	5	5	5	5
2	2	5	4	6	5	3	3	5	6	6	3	2	5	5	5	5	4	4	3	3	5	4	5	5	6	6	5	2	6	6	5	5
3	4	5	4	2	6	3	4	7	6	5	4	4	5	4	6	5	5	5	5	5	5	5	7	6	3	3	3	2	4	4	3	2
4	2	2	2	2	4	3	2	3	5	4	5	5	5	4	5	5	4	3	4	3	3	2	3	4	4	4	3	3	3	3	4	5
5	6	5	5	3	5	3	6	6	7	6	6	6	7	6	7	6	6	4	5	5	5	5	6	2	3	4	5	5	6	6	5	5
6	6	7	3	3	2	1	5	6	5	2	5	5	6	5	6	6	7	3	6	6	6	5	6	3	7	7	7	6	6	6	7	6
7	5	5	6	6	2	2	5	5	6	6	5	5	6	6	5	5	5	5	3	4	6	6	5	3	7	6	5	6	6	6	6	6
8	4	5	2	4	5	3	5	5	6	5	5	4	5	4	6	6	5	5	4	3	5	2	5	5	6	6	5	4	5	3	5	5
9	1	2	4	4	4	4	1	4	6	7	7	6	7	7	7	7	6	6	5	3	4	4	4	3	7	7	7	6	7	6	7	7
10	4	5	4	4	3	3	5	5	5	4	6	4	5	4	6	5	6	5	5	3	5	4	5	5	6	5	5	4	5	4	6	5
11	5	5	5	5	6	5	4	5	5	6	5	4	5	5	5	4	4	5	5	5	5	5	5	3	5	6	6	5	5	5	6	5
12	7	7	5	4	2	1	7	7	7	7	6	6	5	4	7	5	7	6	6	5	6	4	7	6	7	7	6	6	5	5	7	5
13	4	3	3	3	3	5	5	5	4	5	3	3	5	4	4	4	5	5	4	3	3	3	5	4	2	4	5	2	5	4	2	2
14	5	5	4	5	5	3	5	5	5	5	5	4	5	4	5	6	5	4	5	5	5	3	5	5	3	4	5	5	5	5	5	5
15	4	5	5	5	2	2	5	3	1	1	1	1	1	1	1	6	4	4	4	4	4	4	3	4	7	7	7	7	6	6	7	6
16	5	6	6	6	1	1	7	7	7	7	3	3	7	6	6	6	2	1	3	3	7	6	7	3	5	6	6	3	7	7	6	5
17	4	5	4	4	4	1	6	6	5	5	6	4	7	4	6	4	3	3	5	4	5	4	6	4	4	3	5	4	5	4	6	4
18	6	5	5	3	3	3	5	7	6	5	5	6	3	5	6	5	7	6	7	6	6	6	7	6	3	3	3	2	3	3	3	3
19	2	3	2	2	3	2	4	2	6	4	3	2	3	3	3	5	5	3	3	2	2	3	2	2	5	3	1	2	5	2	2	5
20	4	3	6	5	4	3	3	3	6	5	5	5	7	7	6	6	3	3	3	3	6	5	3	3	6	6	4	5	7	7	6	6
21	5	7	6	7	2	2	7	7	7	7	7	5	7	5	6	3	6	4	7	4	7	6	7	6	7	2	5	5	7	5	7	3
22	4	4	5	5	5	3	5	5	3	5	4	3	5	4	4	4	3	3	4	2	5	4	5	3	6	6	4	4	5	5	5	5
23	6	6	1	1	3	3	1	1	6	6	5	6	6	6	5	6	2	2	3	3	1	1	1	2	5	6	5	7	5	3	2	5
24	4	4	4	4	4	3	4	4	5	5	2	4	4	4	5	5	5	5	4	3	4	4	4	5	6	6	4	3	2	2	4	4
25	4	5	4	5	4	4	4	4	5	6	5	5	5	5	5	5	5	5	5	5	5	5	4	4	6	6	5	5	5	5	5	5
26	5	4	4	3	2	1	6	6	6	7	5	5	5	4	6	6	6	6	5	5	5	5	6	4	6	6	5	5	5	4	5	5
27	6	6	3	5	5	3	5	6	5	6	5	6	4	4	5	5	6	6	6	6	5	5	6	5	5	5	5	6	5	5	5	5
28	1	1	1	1	2	4	1	3	7	7	7	6	6	7	7	7	7	2	2	1	5	7	3	3	3	4	2	1	4	4	1	2
29	5	3	6	5	2	1	6	7	7	7	6	6	7	5	7	6	6	2	7	5	7	6	7	5	7	5	7	5	7	5	7	6
30	3	3	4	4	3	3	6	3	7	6	5	4	6	5	6	6	3	3	2	2	5	4	3	5	5	5	3	3	5	4	5	4
31	3	3	4	4	5	4	5	5	4	3	4	3	4	4	6	3	4	3	5	3	4	4	5	6	5	4	5	3	4	4	6	6
32	4	5	6	6	4	4	6	6	6	6	6	7	6	6	6	4	6	6	6	6	7	7	6	4	6	6	6	6	6	6	6	4
33	4	4	4	4	3	4	4	4	5	5	4	4	5	4	5	5	5	4	4	3	4	4	4	3	5	5	4	4	4	4	4	5
34	4	4	5	4	3	2	4	5	5	5	6	6	6	7	6	5	4	3	4	5	6	6	5	5	7	6	7	7	7	7	6	5
35	6	6	6	6	2	3	3	2	6	2	2	6	5	5	4	5	3	3	4	6	6	6	2	6	1	1	3	6	6	6	4	4
36	5	5	4	5	4	3	4	3	4	4	5	5	3	4	5	5	4	4	4	5	5	5	3	5	5	4	5	5	4	4	5	4
37	2	3	5	4	5	2	5	4	6	7	2	5	5	4	6	5	6	6	2	2	5	4	4	4	7	7	2	3	6	7	6	5
38	4	4	3	2	4	4	4	4	5	4	5	4	5	4	4	5	5	4	4	4	3	3	4	5	6	5	5	5	5	4	5	5
39	5	5	4	5	2	2	5	5	5	5	4	3	3	2	5	6	5	3	4	2	5	4	5	3	5	5	4	4	5	4	5	3
40	3	2	3	3	3	5	5	2	2	5	2	2	2	3	2	7	2	2	2	2	2	2	2	1	5	3	3	3	3	4	3	4
41	3	3	3	4	2	4	4	2	1	1	1	1	2	1	1	4	2	2	1	3	2	2	2	5	5	2	2	2	5	4	3	5
42	4	5	5	5	5	4	5	4	6	6	5	5	5	5	5	5	5	4	5	4	5	5	4	4	5	5	2	2	5	5	5	3

## Sheet: Exp2
ID	HumanRobot	Touch_Kawaii_Doll	Touch_Approach_Doll	Touch_Kawaii_Presenter	Touch_Approach_Presenter	Touch_Kawaii_Presenter_Doll	Touch_Approach_Presenter_Doll	Notouch_Kawaii_Doll	Notouch_Approach_Doll	Notouch_Kawaii_Presenter	Notouch_Approach_Presenter	Notouch_Kawaii_Presenter_Doll	Notouch_Approach_Presenter_Doll
1	1	5	5	2	3	4	3	5	5	3	3	3	3
2	1	4	4	4	5	4	5	4	4	5	5	4	4
3	1	6	7	4	2	5	4	4	3	2	1	2	1
4	1	5	3	3	3	5	5	5	3	4	3	5	5
5	1	4	4	5	5	5	6	4	5	6	5	4	3
6	1	6	7	5	4	5	5	6	6	4	4	5	6
7	1	3	3	4	4	5	4	4	4	4	4	5	4
8	1	7	7	7	7	1	1	7	7	7	7	1	2
9	1	3	3	4	1	1	4	3	1	3	1	1	4
10	1	5	3	6	4	2	4	3	3	5	3	2	2
11	1	3	5	5	4	3	4	3	4	5	3	3	3
12	1	6	6	4	3	5	6	6	5	3	1	4	5
13	1	3	4	3	3	2	3	3	2	2	2	2	3
14	1	5	5	5	4	7	4	4	4	3	4	5	2
15	1	3	5	4	3	2	5	4	5	3	3	4	4
16	1	5	4	6	5	6	6	6	5	6	5	6	6
17	1	4	5	2	3	2	4	5	5	4	4	4	3
18	1	3	4	4	2	3	4	3	3	3	2	2	2
19	1	5	3	6	6	4	2	5	2	6	5	5	4
20	1	6	6	4	4	5	6	6	6	4	4	5	5
21	1	5	4	6	4	3	3	5	4	6	4	3	3
22	1	3	4	6	6	5	6	5	3	6	6	6	6
23	1	5	4	6	4	5	5	5	4	4	3	2	2
24	1	5	5	5	4	6	5	5	5	6	2	5	5
25	1	5	4	5	5	4	5	5	4	5	5	5	4
26	1	5	3	4	4	5	5	5	4	4	3	5	4
27	1	7	6	5	6	7	5	6	5	6	6	5	6
28	1	3	2	5	3	3	4	3	3	5	3	3	4
29	1	5	4	5	4	6	5	5	5	5	5	6	5
30	1	2	2	4	3	5	4	2	2	4	3	5	4
31	1	6	5	5	4	6	6	6	5	5	4	5	5
32	1	4	5	6	4	4	4	4	5	5	5	5	5
33	1	4	4	4	4	7	7	5	5	4	4	4	4
34	1	5	5	6	5	4	4	5	5	6	4	5	4
35	1	5	5	3	1	1	1	5	5	3	2	2	3
36	1	5	4	3	3	4	4	5	4	4	3	4	4
37	1	1	1	2	1	1	1	1	1	1	1	1	1
38	1	1	2	5	2	1	2	1	1	5	2	1	1
39	1	3	2	1	1	1	1	1	1	1	1	1	1
40	1	6	5	5	4	6	5	5	5	5	4	5	4
41	1	4	4	5	4	7	6	4	4	5	4	7	5
42	1	7	6	6	6	6	5	5	5	3	2	1	1
43	1	2	1	2	3	3	2	2	1	2	1	2	1
44	1	3	4	3	2	4	3	4	4	3	4	4	4
45	1	5	3	3	3	3	2	5	3	2	2	2	2
46	1	5	4	5	5	6	6	5	4	5	5	5	4
47	1	5	4	5	5	5	6	5	5	5	5	6	5
48	1	4	4	3	3	4	4	4	5	4	4	4	4
49	1	5	4	6	3	2	4	5	5	5	4	5	5
50	1	4	3	5	5	5	4	4	4	3	2	3	4
51	1	4	2	3	3	2	3	4	3	5	5	5	3
52	2	6	5	7	5	6	6	5	4	5	5	6	5
53	2	6	6	7	6	7	6	7	6	7	6	7	6
54	2	6	5	6	4	5	5	5	4	4	4	3	3
55	2	2	3	2	5	5	5	2	3	2	3	4	4
56	2	6	5	6	6	5	4	6	6	6	5	5	4
57	2	5	5	7	7	5	3	5	4	7	5	5	4
58	2	5	5	5	5	7	7	5	5	5	5	6	6
59	2	4	4	3	4	7	5	5	5	4	5	6	5
60	2	2	3	2	2	7	6	2	2	2	2	7	4
61	2	4	5	1	1	6	6	5	3	1	1	3	2
62	2	6	6	5	6	7	5	5	6	5	5	5	5
63	2	6	5	6	4	7	6	6	5	7	5	5	5
64	2	5	5	3	5	7	6	5	4	2	3	4	3
65	2	5	4	3	4	5	6	5	4	4	4	5	5
66	2	3	3	3	4	7	6	4	3	4	4	7	6
67	2	6	6	5	6	7	6	6	6	4	5	5	5
68	2	3	5	7	7	7	5	5	5	5	5	3	3
69	2	3	2	3	4	6	6	3	2	3	3	5	4
70	2	5	2	2	2	6	5	3	2	2	1	4	5
71	2	6	6	4	4	6	6	5	5	4	3	4	4
72	2	4	5	5	5	6	6	4	5	5	4	6	5
73	2	5	5	3	4	7	7	5	5	3	4	7	6
74	2	3	5	3	5	6	5	3	3	5	3	5	5
75	2	6	7	6	6	7	7	6	7	6	7	7	7
76	2	5	6	5	6	2	5	6	5	6	6	2	3
77	2	6	6	6	6	7	6	6	7	6	6	7	7
78	2	4	4	3	3	4	4	4	4	4	3	4	4
79	2	4	5	4	4	5	4	4	3	4	3	5	4
80	2	6	5	3	4	6	5	6	5	2	3	4	4
81	2	5	5	5	5	7	6	5	5	5	5	7	6
82	2	5	5	5	5	7	5	5	4	5	4	5	4
83	2	1	2	2	4	1	2	2	2	2	3	1	1
84	2	5	5	3	3	7	6	5	6	2	4	6	5
85	2	2	1	4	4	7	6	1	1	5	6	6	6
86	2	5	5	6	4	5	4	6	5	6	4	5	4
87	2	3	1	5	6	2	3	2	1	3	5	3	3
88	2	5	5	7	6	7	5	6	6	5	4	5	3
89	2	5	4	6	5	7	7	4	5	5	4	4	3
90	2	6	6	6	6	6	6	7	6	7	6	7	6
91	2	6	6	5	6	6	4	6	6	6	6	6	4
92	2	3	3	2	3	7	6	6	4	4	3	7	7
93	2	5	5	5	5	5	4	5	5	5	5	4	4
94	2	5	4	5	5	7	6	5	4	5	5	7	6
95	2	5	5	5	5	7	7	5	4	5	5	7	7
96	2	4	4	4	4	7	4	5	4	4	3	6	4
97	2	2	5	1	1	5	2	5	3	5	5	4	1
98	2	7	5	7	4	7	7	7	4	7	4	7	7
99	2	2	2	3	3	5	5	3	4	5	5	5	4
100	2	5	6	4	5	5	6	5	6	4	5	5	4
101	2	1	1	1	1	7	7	1	1	1	1	6	6
102	2	6	5	4	3	7	6	5	3	5	4	4	5
103	2	6	5	5	6	6	6	5	5	5	6	5	5
104	2	6	4	4	3	7	4	6	5	4	2	7	5
105	2	6	6	6	2	7	6	6	5	1	1	4	3
106	2	4	3	3	2	1	1	4	3	4	3	2	2
107	2	7	7	4	5	7	4	7	7	4	5	5	4
108	2	5	5	5	5	7	6	5	4	4	4	5	5
109	2	2	1	1	1	6	2	2	1	1	1	6	3
110	2	4	4	4	4	5	4	4	4	4	4	5	4
111	2	5	4	5	5	7	7	5	4	5	4	5	6
112	2	6	6	6	6	7	7	6	6	6	6	7	6
113	2	5	5	5	5	7	7	5	5	5	5	6	6
114	1	6	7	2	1	3	4	6	6	2	1	2	4
115	1	3	2	1	2	1	5	2	2	1	2	5	4
116	1	6	4	6	5	3	3	6	5	7	6	5	4
117	1	7	7	6	4	7	7	6	6	6	5	7	7
118	1	3	4	5	4	5	6	4	3	6	5	3	4
119	1	4	3	4	3	4	4	3	4	4	3	2	3
120	1	5	5	5	5	6	6	5	2	6	5	5	5
121	1	5	5	5	4	5	5	5	4	5	4	4	4
122	1	4	2	3	1	5	5	5	4	3	1	4	4
123	1	5	4	4	4	4	5	5	4	4	4	5	4
124	1	6	6	7	6	7	7	5	5	7	6	6	5
125	1	5	5	2	1	1	1	6	6	4	3	2	2
126	1	6	6	6	5	5	4	6	7	6	5	5	4
127	1	5	5	6	5	5	6	3	5	5	4	4	3
128	1	5	6	5	5	5	6	4	4	4	4	2	3
129	1	2	2	4	1	5	3	2	3	5	2	1	3
130	1	5	5	5	5	6	5	6	6	6	6	6	7
131	1	3	3	4	3	3	3	3	4	5	4	3	4
132	1	5	5	6	5	4	5	5	5	7	6	6	6
133	1	7	7	4	2	4	5	7	7	4	2	1	3
134	1	5	5	6	6	6	6	5	4	5	5	6	6
135	1	4	4	5	4	3	3	5	3	5	4	4	3
136	1	3	3	4	4	6	6	3	3	2	3	2	3
137	1	5	5	4	3	4	4	5	5	3	3	2	3
138	1	1	1	1	1	4	3	1	1	1	1	2	3
139	1	4	2	5	2	4	4	4	3	5	2	4	4
140	1	2	3	3	3	2	3	2	3	3	4	3	3
141	1	5	4	5	4	4	5	4	4	5	4	4	4
142	1	5	4	2	1	2	1	5	4	3	1	2	1
143	1	4	4	3	2	4	5	3	2	2	2	2	2
144	1	4	3	4	2	4	4	4	4	4	3	3	4
145	1	5	6	6	4	5	6	5	5	5	4	5	5
146	1	6	5	5	3	5	4	5	4	5	3	5	4
147	1	6	5	7	6	7	7	4	4	7	5	7	7
148	1	2	1	4	1	6	4	3	1	4	2	6	4
149	1	3	2	4	3	4	4	3	3	4	3	4	4
150	1	3	2	4	3	3	3	3	2	4	2	3	2
151	1	4	4	4	3	4	4	2	2	3	2	2	2
152	1	4	4	4	4	7	6	4	2	5	4	7	5
153	1	6	6	5	4	6	6	5	5	5	4	5	4
154	1	5	5	5	5	6	5	5	5	5	5	4	4
155	1	5	2	7	7	5	7	5	3	7	7	2	3
156	1	5	4	4	3	4	4	5	4	4	3	2	3
157	1	2	2	3	3	2	2	2	2	4	4	3	4
158	1	4	4	3	2	4	4	5	4	4	3	3	3
159	1	5	5	7	5	5	4	5	5	7	5	3	3
160	1	6	6	3	2	5	4	5	5	2	2	1	3
161	1	2	2	2	1	4	4	2	2	3	1	3	3
162	1	2	1	5	1	2	4	2	2	5	2	4	4
163	1	5	4	6	5	6	5	5	4	6	6	6	5
164	1	3	2	2	2	4	5	5	2	3	2	3	3
165	1	7	3	3	3	7	5	4	3	1	3	7	4
166	1	4	4	4	3	4	3	4	3	4	3	3	3
167	1	5	2	4	2	4	2	3	2	2	2	1	2
168	1	4	3	3	3	4	3	3	5	3	4	2	2
169	1	6	6	6	6	7	7	5	5	6	6	7	7
170	1	3	4	4	4	5	5	3	4	4	4	3	4
171	1	4	4	6	6	7	7	4	4	6	6	7	7
172	1	6	5	5	4	6	6	5	4	5	4	5	4
173	1	6	7	4	4	5	6	6	7	4	4	5	5
174	1	4	4	6	6	6	7	4	4	6	6	6	7
175	1	5	5	6	4	6	6	5	5	5	4	6	6
176	1	5	6	5	5	5	5	5	6	5	3	2	4
177	1	5	5	5	3	5	6	3	4	5	5	1	2
178	1	3	3	4	4	5	5	3	4	5	4	4	4
179	1	6	5	7	5	6	5	5	5	3	4	4	4
180	1	6	5	4	4	5	5	5	6	4	4	5	4
181	1	5	5	4	5	7	7	5	5	4	5	7	6
182	1	5	5	4	3	4	4	4	4	5	3	4	4
183	1	6	5	4	4	5	4	6	5	5	2	4	4
184	1	3	3	4	3	3	4	2	4	2	3	4	4
185	2	1	1	4	3	4	4	1	1	3	3	6	4
186	2	6	4	2	1	1	1	5	4	5	4	4	4
187	2	4	3	4	4	4	5	4	3	4	4	5	4
188	2	6	6	4	5	7	7	3	6	2	5	7	7
189	2	6	6	2	2	7	7	5	6	2	2	6	5
190	2	5	6	5	5	7	7	3	5	4	5	7	6
191	2	5	5	5	5	5	4	5	5	5	5	4	5
192	2	5	4	4	4	5	5	5	4	5	4	5	4
193	2	5	4	3	4	5	4	5	4	4	3	5	4
194	2	5	4	5	4	5	4	6	3	6	7	7	5
195	2	5	4	3	3	4	4	5	4	5	5	5	5
196	2	4	3	5	4	6	5	3	3	4	3	5	4
197	2	6	5	4	5	7	6	5	4	5	4	6	6
198	2	7	5	5	6	7	7	7	6	4	3	7	7
199	2	5	5	6	5	7	6	6	5	6	5	7	6
200	2	6	6	6	6	7	7	6	6	6	6	6	5
201	2	6	4	6	4	4	4	5	5	5	5	4	4
202	2	6	5	2	2	6	5	6	4	3	6	7	5
203	2	5	4	3	4	6	7	3	2	3	2	6	6
204	2	6	7	6	5	7	7	6	4	5	4	7	6
205	2	3	2	2	1	5	5	1	1	2	2	5	5
206	2	4	4	6	5	7	7	4	4	6	5	7	6
207	2	4	2	2	3	7	7	5	3	3	2	7	7
208	2	4	4	5	5	6	5	2	4	4	4	5	4
209	2	5	5	4	5	5	6	5	6	4	5	3	1
210	2	6	6	5	6	6	5	6	6	5	6	6	6
211	2	5	4	3	3	6	6	4	3	2	3	5	5
212	2	5	7	3	2	6	3	7	5	3	2	7	2
213	2	3	2	2	2	5	6	4	3	4	2	5	4
214	2	5	5	5	4	3	2	5	6	3	4	2	2
215	2	5	4	6	6	7	7	4	4	5	5	6	6
216	2	3	3	3	3	5	5	3	3	3	3	5	4
217	2	4	4	6	6	6	6	4	4	6	6	6	6
218	2	5	6	5	6	6	7	5	4	4	5	5	6
219	2	5	5	6	6	6	7	5	5	6	6	6	6
220	2	4	5	4	5	7	6	4	4	4	6	6	6
221	2	2	2	1	2	7	7	2	4	1	2	6	6
222	2	4	3	2	6	5	6	5	3	2	6	1	3
223	2	4	3	6	4	4	4	6	6	7	6	5	5
224	2	6	7	7	7	7	7	6	6	6	7	7	7
225	2	5	5	3	1	5	3	6	3	7	5	7	4
226	2	3	3	3	3	5	4	3	4	3	3	5	4
227	2	5	6	6	6	6	5	4	5	6	5	6	5
228	2	5	5	3	5	5	5	4	4	3	5	4	4
229	2	5	3	7	5	7	5	2	3	5	5	5	3
230	2	4	4	4	4	6	5	3	3	4	4	6	6
231	2	4	4	2	2	6	6	6	5	2	2	4	5
232	2	4	4	6	6	6	6	4	4	6	6	6	6
233	2	4	3	3	3	3	4	3	4	4	5	5	3
234	2	6	6	6	6	6	7	6	6	5	5	7	7
235	2	4	2	3	2	4	5	3	3	2	2	4	4
236	2	5	4	4	3	2	2	6	4	4	5	2	2
237	2	1	1	1	4	6	4	2	1	4	5	6	4
238	2	4	5	3	3	7	6	3	4	3	3	5	5
239	2	5	5	5	5	6	6	4	5	4	4	6	3
240	2	3	3	3	4	6	7	3	3	1	4	5	6
241	2	6	4	5	4	7	7	5	4	5	5	7	6
242	2	3	3	2	3	5	5	2	2	2	3	5	4
243	2	3	6	6	7	7	7	3	4	6	7	7	6
244	2	2	1	3	4	6	6	1	3	3	4	5	4
245	2	5	5	5	5	7	7	5	5	7	5	7	7
246	2	5	3	2	2	7	7	4	4	2	2	7	5
247	2	5	4	4	5	6	6	5	4	4	5	6	6
248	2	7	7	6	6	7	7	7	7	6	6	7	7
249	2	6	7	5	5	6	6	5	7	2	5	5	5
250	2	6	5	5	6	5	5	5	5	6	6	6	6
251	2	7	7	6	6	7	7	7	7	6	6	7	7
252	2	5	4	5	4	7	7	4	4	4	4	7	4
253	2	7	7	4	4	7	7	7	7	4	4	7	7
254	2	6	6	4	6	5	6	6	5	5	6	7	7
255	2	5	5	5	5	7	7	5	5	5	5	7	5
256	2	5	4	2	2	2	4	5	5	3	4	2	2
257	2	5	4	5	4	4	5	5	4	7	6	5	4
